# Supplementary material for: Client Applications and Server-Side Docker for Management of RNASeq and/or VariantSeq Workflows and Pipelines of the GPRO Suite
Source: Genes (Basel). 2023 Jan 19;14(2):267. doi: 10.3390/genes14020267 (PMC9957322; doi:10.3390/genes14020267)
Supplement: Supplementary file 1 [file genes-14-00267-s001.zip]

Archive with 13 entries (12 files):
- Supplementary_files/
- Supplementary_files/Supplementary_file_S3.png
- __MACOSX/Supplementary_files/._Supplementary_file_S3.png
- Supplementary_files/.DS_Store
- __MACOSX/Supplementary_files/._.DS_Store
- Supplementary_files/Supplementary_file_S2.png
- __MACOSX/Supplementary_files/._Supplementary_file_S2.png
- Supplementary_files/Supplementary_file_S1.png
- __MACOSX/Supplementary_files/._Supplementary_file_S1.png
- Supplementary_files/Supplementary_file_S5.gif
- __MACOSX/Supplementary_files/._Supplementary_file_S5.gif
- Supplementary_files/Supplementary_file_S4.gif
- __MACOSX/Supplementary_files/._Supplementary_file_S4.gif
